# Supplementary material for: Serological evidence of sarbecovirus exposure along Sunda pangolin trafficking pathways
Source: BMC Biol. 2024 Nov 26;22:274. doi: 10.1186/s12915-024-02074-x (PMC11600613; doi:10.1186/s12915-024-02074-x)
Supplement: Supplementary file 2 — Additional file 2: List of samples used for population genetics analysis, including seized carcasses and wild references from ChengNash et al. [31]. Samples not included in the final analysis were all filtered out by PLINK for missing data. Origins of seized samples inferred from PCA, STRUCTURE, and fineRADstructure analysis, while origins of wild references are taken from ChengNash et al. [31] [file 12915_2024_2074_MOESM2_ESM.xlsx]

## Sheet: Description
Table S1. List of samples used for population genetics analysis, including seized carcasses and wild references from Nash et al. (2018).
Samples not included in the final analysis were all filtered out by PLINK for missing data.
Origins of seized samples inferred from PCA, STRUCTURE, and fineRADstructure analysis, while origins of wild references are taken from Nash et al. (2018).

## Sheet: Table-S1
Sample ID	Source of sample	Seizure Year	Included in final analysis (Y/N)	Origin
HKU01	Seized in Hong Kong	2013	Y	Java
HKU02	Seized in Hong Kong	2018	Y	Borneo
HKU03	Seized in Hong Kong	2018	Y	Borneo
HKU04	Seized in Hong Kong	2018	Y	Borneo
HKU05	Seized in Hong Kong	2018	Y	Java
HKU06	Seized in Hong Kong	2018	Y	Borneo
HKU07	Seized in Hong Kong	2018	Y	Borneo
HKU08	Seized in Hong Kong	2018	Y	Borneo
HKU09	Seized in Hong Kong	2018	Y	Singapore/Sumatra
HKU10	Seized in Hong Kong	2018	Y	Borneo
HKU11	Seized in Hong Kong	2018	Y	Borneo
HKU12	Seized in Hong Kong	2018	Y	Singapore/Sumatra
HKU13	Seized in Hong Kong	2018	N	NA
HKU14	Seized in Hong Kong	2018	Y	Singapore/Sumatra
HKU15	Seized in Hong Kong	2018	N	NA
HKU16	Seized in Hong Kong	2018	Y	Singapore/Sumatra
HKU17	Seized in Hong Kong	2018	Y	Borneo
HKU18	Seized in Hong Kong	2018	Y	Borneo
HKU19	Seized in Hong Kong	2018	Y	Borneo
HKU20	Seized in Hong Kong	2018	Y	Borneo
HKU21	Seized in Hong Kong	2018	Y	Borneo
HKU22	Seized in Hong Kong	2018	Y	Singapore/Sumatra
HKU23	Seized in Hong Kong	2018	Y	Singapore/Sumatra
HKU24	Seized in Hong Kong	2018	Y	Borneo
HKU25	Seized in Hong Kong	2018	Y	Borneo
HKU26	Seized in Hong Kong	2018	Y	Borneo
HKU27	Seized in Hong Kong	2018	Y	Singapore/Sumatra
HKU28	Seized in Hong Kong	2018	Y	Borneo
HKU29	Seized in Hong Kong	2018	Y	Borneo
HKU30	Seized in Hong Kong	2018	Y	Borneo
HKU31	Seized in Hong Kong	2018	Y	Borneo
HKU32	Seized in Hong Kong	2018	Y	Java
HKU33	Seized in Hong Kong	2018	Y	Borneo
HKU34	Seized in Hong Kong	2018	Y	Borneo
HKU35	Seized in Hong Kong	2018	Y	Borneo
HKU36	Seized in Hong Kong	2018	Y	Borneo
HKU37	Seized in Hong Kong	2018	Y	Borneo
HKU38	Seized in Hong Kong	2018	Y	Borneo
HKU39	Seized in Hong Kong	2018	Y	Borneo
HKU40	Seized in Hong Kong	2018	Y	Borneo
HKU41	Seized in Hong Kong	2018	Y	Borneo
HKU42	Seized in Hong Kong	2018	Y	Borneo
HKU43	Seized in Hong Kong	2018	Y	Borneo
HKU44	Seized in Hong Kong	2018	Y	Borneo
HKU45	Seized in Hong Kong	2018	Y	Java
HKU46	Seized in Hong Kong	2018	Y	Borneo
HKU47	Seized in Hong Kong	2018	Y	Borneo
HKU48	Seized in Hong Kong	2018	Y	Borneo
HKU49	Seized in Hong Kong	2018	Y	Java
HKU50	Seized in Hong Kong	2018	Y	Borneo
HKU51	Seized in Hong Kong	2018	Y	Borneo
HKU52	Seized in Hong Kong	2018	Y	Borneo
HKU53	Seized in Hong Kong	2018	Y	Borneo
HKU54	Seized in Hong Kong	2018	Y	Borneo
HKU55	Seized in Hong Kong	2018	Y	Java
HKU56	Seized in Hong Kong	2018	Y	Borneo
HKU57	Seized in Hong Kong	2018	Y	Borneo
HKU58	Seized in Hong Kong	2018	Y	Java
HKU59	Seized in Hong Kong	2018	Y	Borneo
HKU60	Seized in Hong Kong	2018	Y	Borneo
HKU61	Seized in Hong Kong	2018	Y	Borneo
HKU62	Seized in Hong Kong	2018	Y	Java
HKU63	Seized in Hong Kong	2018	Y	Borneo
HKU64	Seized in Hong Kong	2018	Y	Java
HKU65	Seized in Hong Kong	2018	N	NA
HKU66	Seized in Hong Kong	2018	Y	Borneo
HKU67	Seized in Hong Kong	2018	Y	Borneo
HKU68	Seized in Hong Kong	2018	Y	Borneo
HKU69	Seized in Hong Kong	2018	Y	Borneo
HKU70	Seized in Hong Kong	2018	Y	Borneo
HKU71	Seized in Hong Kong	2018	Y	Java
HKU72	Seized in Hong Kong	2018	Y	Java
HKU73	Seized in Hong Kong	2018	Y	Java
HKU74	Seized in Hong Kong	2018	Y	Java
HKU75	Seized in Hong Kong	2018	Y	Singapore/Sumatra
HKU76	Seized in Hong Kong	2018	Y	Java
HKU77	Seized in Hong Kong	2018	Y	Borneo
HKU78	Seized in Hong Kong	2018	Y	Borneo
HKU79	Seized in Hong Kong	2018	Y	Borneo
HKU80	Seized in Hong Kong	2018	Y	Java
HKU81	Seized in Hong Kong	2018	Y	Borneo
HKU82	Seized in Hong Kong	2018	Y	Borneo
HKU83	Seized in Hong Kong	2018	Y	Borneo
HKU84	Seized in Hong Kong	2018	Y	Borneo
HKU85	Seized in Hong Kong	2018	Y	Borneo
HKU86	Seized in Hong Kong	2018	Y	Borneo
HKU87	Seized in Hong Kong	2018	Y	Borneo
HKU88	Seized in Hong Kong	2018	N	NA
HKU89	Seized in Hong Kong	2018	Y	Java
MZBR1163	Wild; Nash et al. (2018)	-	Y	Central Kalimantan, Borneo
MZBR1179	Wild; Nash et al. (2018)	-	Y	Jember, Java
MZBR1180	Wild; Nash et al. (2018)	-	N	Jember, Java
MZBR1184	Wild; Nash et al. (2018)	-	N	Jember, Java
rescue_1	Wild; Nash et al. (2018)	-	Y	Singapore
rescue_2	Wild; Nash et al. (2018)	-	N	Singapore
rescue_3	Wild; Nash et al. (2018)	-	Y	Singapore
rescue_5a	Wild; Nash et al. (2018)	-	Y	Singapore
rescue_6b	Wild; Nash et al. (2018)	-	Y	Singapore
rescue_7b	Wild; Nash et al. (2018)	-	Y	Singapore
rescue_8b	Wild; Nash et al. (2018)	-	Y	Singapore
Malaysian	Wild; Nash et al. (2018)	-	N	Malaysian Borneo
