# Supplementary material for: Serological evidence of sarbecovirus exposure along Sunda pangolin trafficking pathways
Source: BMC Biol. 2024 Nov 26;22:274. doi: 10.1186/s12915-024-02074-x (PMC11600613; doi:10.1186/s12915-024-02074-x)
Supplement: Supplementary file 3 — Additional file 3: Summary of serological findings with origins and number of unique mitogenomes obtained for all individuals. Interpretation of ELISA results as follows:“***” indicates positive >1.1 for spike protein RBD ELISA (Wantai) or positive >1.0 for nucleocapsid protein ELISA (Bio-Rad); “**” indicates borderline 0.9~1.1 for the Wantai ELISA or equivocal 0.8~1.0 for the Bio-Rad ELISA; and “*” indicates approaching-borderline 0.8~0.9 for the Wantai ELISA.“^” indicates organ fluid from HKU01, HKU03, and HKU07 which tested positive for antibodies cross-reactive with SARSr-CoVs by M-sVNT [file 12915_2024_2074_MOESM3_ESM.xlsx]

## Sheet: Description
Table S2. Summary of serological findings with origins and number of unique mitogenomes obtained for all individuals.
Interpretation of ELISA results as follows:
“***” indicates positive >1.1 for spike protein RBD ELISA (Wantai) or positive >1.0 for nucleocapsid protein ELISA (Bio-Rad)
“**” indicates borderline 0.9~1.1 for spike protein RBD ELISA (Wantai) or equivocal 0.8~1.0 for nucleocapsid protein ELISA (Bio-Rad)
“*” indicates approaching-borderline 0.8~0.9 for spike protein RBD ELISA (Wantai)
“^” indicates organ fluid from HKU03 and HKU07 which tested positive for antibodies cross-reactive with SARSr-CoVs by multiplex sVNT.

## Sheet: Table-S2
Individual	Origin based on genomic alanysis	Sample type	Spike protein RBD ELISA		Spike protein RBD ELISA Interpretation	Nucleocapsid protein ELISA A/CO	Nucleocapsid protein ELISA Interpretation	Organ tissues intact/separate from carcass	No. unique mitogenomes obtained	Putative origins of carcass and associated organs based on mitogenome comparisons
			Rep. 1 A/CO	Rep. 2 A/CO
HKU01	Java	Organ Fluid (OF)	-0.143684	-0.114211	Negative	0.158127	Negative	Separate [from organ bag]	2	Java
		Pericardial Fluid (PF)	0.0331579	0.155789	Negative	0.274018	Negative	Separate [from organ bag]
		Heart Blood (HB)	0.28	-0.0542105	Negative	0.0678907	Negative	Separate [from organ bag]
HKU02	Borneo	Organ Fluid (OF)	-0.0131579	-0.0215789	Negative	0.0542272	Negative	Separate [from organ bag]	3	Borneo; undetermined
HKU03	Borneo	Organ Fluid (OF) ^	0.0478947	-0.000526316	Negative	0.146029	Negative	Separate [from organ bag]	1	Borneo
		Amniotic Fluid (AmF)	-0.02	-0.0410526	Negative	0.0504555	Negative	Separate [from organ bag]
HKU04	Borneo	Organ Fluid (OF)-1	0.0236842	0.01	Negative	0.495445	Negative	Separate [from organ bag]	1	Borneo
		Organ Fluid (OF)-2	0.153684	-0.0147368	Negative	0.139457	Negative	Separate [from organ bag]
HKU05	Java	Organ Fluid (OF)	0.108421	0.123684	Negative	0.950 **	Equivocal	Separate [from organ bag]	1	Java
		Heart Blood (HB)	0.0442105	0.118421	Negative	0.151951	Negative	Separate [from organ bag]
HKU06	Borneo	Organ Fluid (OF)-Lung	0.0215789	-0.105263	Negative	0.193811	Negative	Separate [from organ bag]	2	Borneo
HKU07	Borneo	Organ Fluid (OF) ^	-0.277895	-0.0889474	Negative	0.143767	Negative	Separate [from organ bag]	1	Borneo
		Heart Blood (HB)	-0.0678947	0.366842	Negative	0.224072	Negative	Separate [from organ bag]
HKU08	Borneo	Organ Fluid (OF)	-0.0636842	-0.0526316	Negative	0.129076	Negative	Separate [from organ bag]	1	Borneo
HKU09	Singapore/Sumatra	Organ Fluid (OF)	0.156842	0.0478947	Negative	0.353344	Negative	Separate [from organ bag]	1	Singapore/Sumatra
HKU10	Borneo	no specimens for serology	-	-	-	-	-	Organs intact	1	Borneo
HKU11	Borneo	Organ Fluid (OF)	0.304737	0.0457895	Negative	0.446969	Negative	Separate [from organ bag]	1	Borneo
		Carcass Fluid (CF)	-0.00842105	0.0115789	Negative	0.203212	Negative	Intact [belongs to carcass]
HKU12	Singapore/Sumatra	Organ Fluid (OF)	0.0278947	0.0226316	Negative	0.440701	Negative	Separate [from organ bag]	2	Singapore/Sumatra
		Carcass Fluid (CF)	0.183684	0.0957895	Negative	0.468221	Negative	Intact [belongs to carcass]
HKU13	Undetermined	Organ Fluid (OF)	-0.108947	-0.0568421	Negative	0.233865	Negative	Separate [from organ bag]	2	Java; undetermined
		Pericardial Fluid (PF)	0.00894737	-0.0515789	Negative	0.134953	Negative	Separate [from organ bag]
		Heart Blood (HB)	0.218421	0.198947	Negative	0.41279	Negative	Separate [from organ bag]
HKU14	Singapore/Sumatra	Organ Fluid (OF)	-0.00526316	-0.0152632	Negative	0.281363	Negative	Separate [from organ bag]	2	Singapore/Sumatra
HKU15	Undetermined	Organ Fluid (OF)-Lung	0.326842	0.396316	Negative	-	-	Intact [belongs to carcass]	2	Java
		Organ Fluid (OF)	0.628947	0.813 *	Approaching-borderline	0.245517	Negative	Separate [detached inside carcass]
		Pericardial Fluid (PF)	0.557895	0.691579	Negative	0.836 **	Equivocal	Intact [belongs to carcass]
HKU16	Singapore/Sumatra	Organ Fluid (OF)	0.185789	0.0636842	Negative	0.338948	Negative	Separate [from organ bag]	1	Singapore/Sumatra
HKU17	Borneo	Organ Fluid (OF)	0.545789	-0.00157895	Negative	0.318503	Negative	Separate [from organ bag]	1	Borneo
HKU18	Borneo	Organ Fluid (OF)	-0.185789	0.0236842	Negative	0.467927	Negative	Separate [from organ bag]	1	Borneo
		Carcass Fluid (CF)	0.115789	0.0410526	Negative	0.204975	Negative	Intact [belongs to carcass]
HKU19	Borneo	Organ Fluid (OF)	0.0342105	-0.00736842	Negative	0.297424	Negative	Separate [from organ bag]	1	Borneo
		Carcass Fluid (CF)	-0.0610526	-0.00315789	Negative	0.301635	Negative	Intact [belongs to carcass]
HKU20	Borneo	Organ Fluid (OF)	0.165789	0.472721	Negative	0.330428	Negative	Separate [from organ bag]	1	Borneo
HKU21	Borneo	Carcass Fluid (CF)	0.243684	0.140143	Negative	0.176378	Negative	Intact [belongs to carcass]	1	Borneo
HKU22	Singapore/Sumatra	Organ Fluid (OF)	0.227895	0.278717	Negative	0.2749	Negative	Separate [from organ bag]	1	Singapore/Sumatra
HKU23	Singapore/Sumatra	Organ Fluid (OF)	0.117368	0.493115	Negative	0.458525	Negative	Separate [from organ bag]	1	Singapore/Sumatra
HKU24	Borneo	Organ Fluid (OF)	0.0263158	0.0496775	Negative	0.0691411	Negative	Separate [from organ bag]	1	Borneo
HKU25	Borneo	Carcass Fluid (CF)	-0.349474	0.106676	Negative	0.369112	Negative	Intact [belongs to carcass]	1	Borneo
HKU26	Borneo	Organ Fluid (OF)	-0.0836842	0.0486317	Negative	0.126138	Negative	Separate [from organ bag]	2	Borneo
HKU27	Singapore/Sumatra	Organ Fluid (OF)	0.0915789	0.237929	Negative	0.192537	Negative	Separate [from organ bag]	3	Singapore/Sumatra
HKU28	Borneo	Carcass Fluid (CF)	0.0363158	0.248388	Negative	0.297424	Negative	Organs intact	1	Borneo
		Heart Blood (HB)	0.158947	0.0547368	Negative	0.132699	Negative	Organs intact
HKU29	Borneo	Organ Fluid (OF)	0.0984211	0.252048	Negative	0.800 **	Equivocal	Separate [from organ bag]	1	Borneo
HKU30	Borneo	Organ Fluid (OF)	0.103158	0.0941258	Negative	0.19763	Negative	Separate [from organ bag]	2	Borneo
HKU31	Borneo	Organ Fluid (OF)	0.0678947	0.0339899	Negative	0.295759	Negative	Separate [from organ bag]	3	Borneo
HKU32	Java	Organ Fluid (OF)	0.106842	0.0366045	Negative	0.157477	Negative	Separate [from organ bag]	2	Java
		Pericardial Fluid (PF)	-0.314737	0.0271919	Negative	0.329645	Negative	Separate [from organ bag]
HKU33	Borneo	Organ Fluid (OF)	-0.0831579	0.104061	Negative	0.145138	Negative	Separate [from organ bag]	1	Borneo
		Carcass Fluid (CF)	0.0105263	0.596653	Negative	0.535207	Negative	Intact [belongs to carcass]
HKU34	Borneo	Organ Fluid (OF)-Lung	0.164737	0.687368	Negative	0.384291	Negative	Separate [from organ bag]	1	Borneo
		Carcass Fluid (CF)	0.113684	0.585672	Negative	0.146411	Negative	Intact [belongs to carcass]
		Amniotic Fluid (AmF)	0.00894737	0.013596	Negative	0.101067	Negative	Separate [from organ bag]
HKU35	Borneo	Carcass Fluid (CF)	0.0631579	0.215444	Negative	0.259034	Negative	Intact [belongs to carcass]	1	Borneo
HKU36	Borneo	Organ Fluid (OF)	-0.43	-0.301053	Negative	0.234355	Negative	Separate [from organ bag]	2	Borneo
		Carcass Fluid (CF)	0.228421	0.405789	Negative	0.429145	Negative	Intact [belongs to carcass]
		Amniotic Fluid (AmF)	-0.185263	-0.00263158	Negative	0.12085	Negative	Separate [from organ bag]
HKU37	Borneo	Organ Fluid (OF)	1.937 ***	6.101 ***	Positive	0.845 **	Equivocal	Separate [from organ bag]	2	Borneo
HKU38	Borneo	Organ Fluid (OF)	-0.109474	-0.0336842	Negative	0.269286	Negative	Separate [from organ bag]	1	Borneo
		Carcass Fluid (CF)	0.02	0.0589474	Negative	0.291062	Negative	Intact [belongs to carcass]
		Amniotic Fluid (AmF)	-0.00894737	0.00736842	Negative	0.0540137	Negative	Separate [from organ bag]
HKU39	Borneo	Organ Fluid (OF)	0.0710526	0.0378947	Negative	0.220546	Negative	Separate [from organ bag]	1	Borneo
		Heart Blood (HB)	0.210526	0.258947	Negative	0.168348	Negative	Intact [belongs to carcass]
		Carcass Fluid (CF)	0.16	-0.0842105	Negative	0.148761	Negative	Intact [belongs to carcass]
HKU40	Borneo	Organ Fluid (OF)	-0.0784211	-0.379474	Negative	0.33803	Negative	Separate [from organ bag]	2	Borneo
HKU41	Borneo	Organ Fluid (OF)	0.104737	0.253158	Negative	0.303729	Negative	Separate [from organ bag]	1	Borneo
		Carcass Fluid (CF)	0.192105	0.16	Negative	0.178266	Negative	Intact [belongs to carcass]
HKU42	Borneo	Organ Fluid (OF)	0.267368	-0.0778947	Negative	0.201351	Negative	Separate [from organ bag]	1	Borneo
		Carcass Fluid (CF)	0.0615789	0.00263158	Negative	0.162681	Negative	Intact [belongs to carcass]
		Amniotic Fluid (AmF)	0.0152632	-0.0315789	Negative	0.0676772	Negative	Separate [from organ bag]
HKU43	Borneo	Organ Fluid (OF)	-0.0605263	0.0242105	Negative	0.173214	Negative	Separate [from organ bag]	1	Borneo
		Carcass Fluid (CF)	-0.0221053	0.0178947	Negative	0.175349	Negative	Intact [belongs to carcass]
HKU44	Borneo	Organ Fluid (OF)	0.367368	0.161579	Negative	0.295759	Negative	Separate [from organ bag]	1	Borneo
		Carcass Fluid (CF)	0.133158	0.162632	Negative	0.134927	Negative	Intact [belongs to carcass]
HKU45	Java	Organ Fluid (OF)	0.0326316	0.0710526	Negative	0.264589	Negative	Separate [from organ bag]	1	Java
		Carcass Fluid (CF)	0.285789	0.464737	Negative	0.0905921	Negative	Intact [belongs to carcass]
HKU46	Borneo	Organ Fluid (OF)	0.0821053	-0.331053	Negative	0.248221	Negative	Separate [from organ bag]	1	Borneo
		Carcass Fluid (CF)	0.0447368	-0.0242105	Negative	0.0989895	Negative	Intact [belongs to carcass]
HKU47	Borneo	Organ Fluid (OF)	-0.0168421	0.120526	Negative	0.352263	Negative	Separate [from organ bag]	1	Borneo
		Carcass Fluid (CF)	0.0521053	-0.0221053	Negative	0.0784942	Negative	Intact [belongs to carcass]
HKU48	Borneo	Carcass Fluid (CF)	0.0663158	0.117895	Negative	0.069741	Negative	Intact [belongs to carcass]	1	Borneo
HKU49	Java	Organ Fluid (OF)	0.697895	0.154211	Negative	0.109664	Negative	Separate [from organ bag]	1	Java
		Carcass Fluid (CF)	1.012 **	2.163 ***	Positive	0.159337	Negative	Intact [belongs to carcass]
		Heart Blood (HB)	0.919 **	0.410526	Borderline (inconclusive)	0.267465	Negative	Intact [belongs to carcass]
		Pericardial Fluid (PF)	0.491053	0.352105	Negative	0.21183	Negative	Intact [belongs to carcass]
HKU50	Borneo	Organ Fluid (OF)	0.125263	0.140526	Negative	0.287931	Negative	Separate [from organ bag]	1	Borneo
		Carcass Fluid (CF)	0.0836842	0.207895	Negative	0.0708084	Negative	Intact [belongs to carcass]
		Pericardial Fluid (PF)	-0.398947	0.0126316	Negative	0.0979336	Negative	Separate [from organ bag]
HKU51	Borneo	Organ Fluid (OF)	0.739474	0.952 **	Borderline (inconclusive)	0.350128	Negative	Separate [from organ bag]	1	Borneo
HKU52	Borneo	Organ Fluid (OF)	0.334737	0.0257895	Negative	0.189697	Negative	Separate [from organ bag]	2	Borneo
HKU53	Borneo	no specimens for serology	-	-	-	-	-	Organs intact	1	Borneo
HKU54	Borneo	no specimens for serology	-	-	-	-	-	Organs intact	1	Borneo
HKU55	Java	Carcass Fluid (CF)	0.183158	1.056 **	Borderline (inconclusive)	0.492599	Negative	Intact [belongs to carcass]	1	Java
HKU56	Borneo	Organ Fluid (OF)-1	-0.0357895	-0.0115789	Negative	0.382223	Negative	Separate [from organ bag]	1	Borneo
		Organ Fluid (OF)-2	-0.04	0.0142105	Negative	0.258042	Negative	Separate [from organ bag]
		Carcass Fluid (CF)	-0.0947368	0.0242105	Negative	0.0695986	Negative	Intact [belongs to carcass]
		Amniotic Fluid (AmF)	0.0215789	0.0194737	Negative	0.195867	Negative	Separate [from organ bag]
HKU57	Borneo	Organ Fluid (OF)	0.0752632	0.0326316	Negative	0.339026	Negative	Separate [from organ bag]	1	Borneo
		Carcass Fluid (CF)	0.00368421	-0.298421	Negative	0.110874	Negative	Intact [belongs to carcass]
		Amniotic Fluid (AmF)	0.0268421	-0.153158	Negative	0.0942926	Negative	Separate [from organ bag]
HKU58	Java	Organ Fluid (OF)	-0.00421053	0.0110526	Negative	0.207619	Negative	Separate [from organ bag]	1	Java
		Carcass Fluid (CF)	0.558947	1.994 ***	Positive	0.22985	Negative	Intact [belongs to carcass]
HKU59	Borneo	Organ Fluid (OF)	-0.0163158	-0.0136842	Negative	0.243855	Negative	Separate [from organ bag]	1	Borneo
		Carcass Fluid (CF)	0.0757895	-0.00105263	Negative	0.0961708	Negative	Intact [belongs to carcass]
HKU60	Borneo	Organ Fluid (OF)	0.415789	0.108947	Negative	0.553717	Negative	Separate [from organ bag]	1	Borneo
		Carcass Fluid (CF)	0.0331579	0.0131579	Negative	0.125551	Negative	Intact [belongs to carcass]
HKU61	Borneo	Organ Fluid (OF)	0.0494737	0.0147368	Negative	0.260308	Negative	Separate [from organ bag]	1	Borneo
		Carcass Fluid (CF)	0.149474	-0.215263	Negative	0.205661	Negative	Intact [belongs to carcass]
HKU62	Java	Organ Fluid (OF)	0.0889474	-0.140526	Negative	0.0657558	Negative	Separate [from organ bag]	2	Java
		Carcass Fluid (CF)	0.125263	0.117895	Negative	0.0841873	Negative	Intact [belongs to carcass]
HKU63	Borneo	Organ Fluid (OF)	0.0457895	0.0147368	Negative	0.259963	Negative	Separate [from organ bag]	1	Borneo
		Carcass Fluid (CF)	0.414737	0.447368	Negative	0.191076	Negative	Intact [belongs to carcass]
HKU64	Java	Organ Fluid (OF)	0.0173684	0.01	Negative	0.0825505	Negative	Separate [from organ bag]	1	Java
		Carcass Fluid (CF)	0.0621053	0.0326316	Negative	0.0744378	Negative	Intact [belongs to carcass]
		Pericardial Fluid (PF)	0.0805263	NA	Negative	0.265139	Negative	Separate [from organ bag]
		Amniotic Fluid (AmF)	0.0147368	0.0205263	Negative	0.0924424	Negative	Separate [from organ bag]
HKU65	Undetermined	Carcass Fluid (CF)	0.0573684	0.0331579	Negative	0.243659	Negative	Intact [belongs to carcass]	2	Java
HKU66	Borneo	Organ Fluid (OF)	3.247 ***	8.937 ***	Positive	0.461856	Negative	Separate [from organ bag]	4	Borneo
		Carcass Fluid (CF)	0.128421	-0.2	Negative	0.0957159	Negative	Intact [belongs to carcass]
		Pericardial Fluid (PF)	0.221579	2.635 ***	Positive	0.424972	Negative	Separate [from organ bag]
HKU67	Borneo	Carcass Fluid (CF)	0.0626316	-0.0731579	Negative	0.0987048	Negative	Intact [belongs to carcass]	1	Borneo
HKU68	Borneo	Carcass Fluid (CF)	0.142632	0.0884211	Negative	0.100982	Negative	Intact [belongs to carcass]	1	Borneo
HKU69	Borneo	Organ Fluid (OF)-1	-0.118947	0.0110526	Negative	0.0626245	Negative	Separate [from organ bag]	1	Borneo
		Organ Fluid (OF)-2	0.0242105	-0.02	Negative	0.172502	Negative	Separate [from organ bag]
		Carcass Fluid (CF)	0.0147368	0.0542105	Negative	0.0913749	Negative	Intact [belongs to carcass]
HKU70	Borneo	Organ Fluid (OF)	0.0147368	0.0305263	Negative	0.159266	Negative	Separate [from organ bag]	1	Borneo
HKU71	Java	Organ Fluid (OF)	-0.0615789	0.0163158	Negative	0.446271	Negative	Separate [from organ bag]	1	Java
		Carcass Fluid (CF)	0.207895	0.172105	Negative	0.11372	Negative	Intact [belongs to carcass]
		Heart Blood (HB)	0.121579	0.121053	Negative	0.140265	Negative	Intact [belongs to carcass]
		Pericardial Fluid (PF)	0.108421	-0.113684	Negative	0.187739	Negative	Intact [belongs to carcass]
HKU72	Java	Carcass Fluid (CF)	0.0494737	-0.0931579	Negative	0.067606	Negative	Intact [belongs to carcass]	1	Java
HKU73	Java	Organ Fluid (OF)	0.0273684	-0.01	Negative	0.11735	Negative	Separate [from organ bag]	1	Java
		Carcass Fluid (CF)	0.0147368	0.0315789	Negative	0.088386	Negative	Intact [belongs to carcass]
		Urine (U)	0.0294737	-0.0178947	Negative	0.0713777	Negative	Separate [from organ bag]
HKU74	Java	Carcass Fluid (CF)-1	0.00526316	0.0184211	Negative	0.108241	Negative	Intact [belongs to carcass]	1	Java
		Carcass Fluid (CF)-2	0.876 *	0.860 *	Approaching-borderline	0.387134	Negative	Intact [belongs to carcass]
		Heart Blood (HB)	1.249 ***	0.793158	Positive	2.271 ***	Positive	Intact [belongs to carcass]
		Amniotic Fluid (AmF)	0.0747368	0.0157895	Negative	0.0811984	Negative	Separate [from organ bag]
		Fetal Abdominal Fluid (AbF)	-0.262105	0.03	Negative	0.260014	Negative	Separate [from organ bag]
HKU75	Singapore/Sumatra	Organ Fluid (OF)	1.468 ***	7.174 ***	Positive	0.815 **	Equivocal	Separate [from organ bag]	2	Singapore/Sumatra
HKU76	Java	Carcass Fluid (CF)	0.130526	0.0331579	Negative	0.100128	Negative	Intact [belongs to carcass]	1	Java
		Heart Blood (HB)	-0.0847368	0.180526	Negative	0.146954	Negative	Intact [belongs to carcass]
HKU77	Borneo	Carcass Fluid (CF)	0.175263	-0.0852632	Negative	0.119841	Negative	Intact [belongs to carcass]	3	Borneo
		Heart Blood (HB)	0.381579	0.385263	Negative	0.781412	Negative	Intact [belongs to carcass]
HKU78	Borneo	Organ Fluid (OF)-1	-0.00736842	0.00526316	Negative	0.073655	Negative	Separate [from organ bag]	1	Borneo
		Organ Fluid (OF)-2	0.0684211	0.00368421	Negative	0.262738	Negative	Separate [from organ bag]
		Carcass Fluid (CF)	0.0326316	-0.0221053	Negative	0.0848278	Negative	Intact [belongs to carcass]
		Pericardial Fluid (PF)	0.00210526	0.0852632	Negative	0.142131	Negative	Intact [belongs to carcass]
HKU79	Borneo	Carcass Fluid (CF)	0.0126316	0.0136842	Negative	0.116994	Negative	Intact [belongs to carcass]	1	Borneo
		Heart Blood (HB)	0.125789	0.462105	Negative	0.589854	Negative	Separate [detached inside carcass]
HKU80	Java	Organ Fluid (OF)-1	0.0610526	0.0589474	Negative	0.251993	Negative	Separate [from organ bag]	1	Java
		Organ Fluid (OF)-2	0.0594737	0.0505263	Negative	0.0873185	Negative	Separate [from organ bag]
		Carcass Fluid (CF)	0.251579	0.401053	Negative	0.190009	Negative	Intact [belongs to carcass]
HKU81	Borneo	Organ Fluid (OF)	0.0294737	0.0236842	Negative	0.335041	Negative	Separate [from organ bag]	1	Borneo
		Carcass Fluid (CF)	-0.491053	0.0847368	Negative	0.146741	Negative	Intact [belongs to carcass]
		Amniotic Fluid (AmF)	-0.308421	-0.257368	Negative	0.107041	Negative	Separate [from organ bag]
		Fetal Abdominal Fluid (AbF)	-0.0210526	0.02	Negative	0.171333	Negative	Separate [from organ bag]
HKU82	Borneo	Organ Fluid (OF)	0.0847368	-0.0694737	Negative	0.286294	Negative	Separate [from organ bag]	2	Borneo
		Carcass Fluid (CF)	-0.203158	0.0336842	Negative	0.0986336	Negative	Intact [belongs to carcass]
HKU83	Borneo	Organ Fluid (OF)	0.367368	0.541053	Negative	0.237973	Negative	Separate [from organ bag]	2	Borneo
		Carcass Fluid (CF)	-0.0436842	0.173158	Negative	0.144748	Negative	Intact [belongs to carcass]
HKU84	Borneo	Organ Fluid (OF)	0.0884211	0.0752632	Negative	0.151295	Negative	Separate [from organ bag]	2	Borneo
		Carcass Fluid (CF)	0.0236842	0.000526316	Negative	0.0895958	Negative	Intact [belongs to carcass]
HKU85	Borneo	Carcass Fluid (CF)	0.0878947	0.132105	Negative	0.0907344	Negative	Intact [belongs to carcass]	1	Borneo
		Urine (U)	-0.686316	0.0478947	Negative	0.132792	Negative	Intact [belongs to carcass]
HKU86	Borneo	Organ Fluid (OF)-1	-0.173684	0.0752632	Negative	0.364076	Negative	Separate [from organ bag]	2	Borneo
		Organ Fluid (OF)-2	-0.0815789	0.0721053	Negative	0.403786	Negative	Separate [from organ bag]
		Carcass Fluid (CF)	-0.256316	0.155263	Negative	0.115215	Negative	Intact [belongs to carcass]
HKU87	Borneo	Organ Fluid (OF)	-0.0210526	0.00789474	Negative	0.12959	Negative	Separate [from organ bag]	1	Borneo
		Heart Blood (HB)	0.0252632	0.0247368	Negative	0.213104	Negative	Separate [from organ bag]
HKU88	Undetermined	Carcass Fluid (CF)	0.215789	0.323158	Negative	0.33601	Negative	Intact [belongs to carcass]	1	Borneo
HKU89	Java	Organ Fluid (OF)	0.0189474	0.0605263	Negative	0.192357	Negative	Separate [from organ bag]	1	Java
		Carcass Fluid (CF)	0.123158	0.344211	Negative	0.201822	Negative	Intact [belongs to carcass]
		Heart Blood (HB)	0.154211	0.0536842	Negative	0.220303	Negative	Intact [belongs to carcass]
