# Supplementary material for: Serological evidence of sarbecovirus exposure along Sunda pangolin trafficking pathways
Source: BMC Biol. 2024 Nov 26;22:274. doi: 10.1186/s12915-024-02074-x (PMC11600613; doi:10.1186/s12915-024-02074-x)
Supplement: Supplementary file 4 — Additional file 4: M-sVNT data for percent inhibition from the subset of individuals investigated. Abbreviations for sample types include organ fluid (OF), amniotic fluid (AmF), and carcass fluid (CF). “^” indicates organ fluid from HKU03 and HKU07 which tested positive for antibodies cross-reactive with SARSr-CoVs by M-sVNT. “***” indicates HKU66-OF sample which tested positive by spike protein RBD ELISA (Wantai) and negative by nucleocapsid protein ELISA (Bio-Rad). “**” indicates HKU75-OF sample which tested positive by the Wantai ELISA and equivocal by the Bio-Rad ELISA. “*” indicates HKU74-CF-2 sample which tested approaching-borderline by the Wantai ELISA and negative by the Bio-Rad ELISA [file 12915_2024_2074_MOESM4_ESM.xlsx]

## Sheet: Description
Table S3. Multiplex sVNT data for percent inhibition from the subset of individuals investigated.
Abbreviations for sample types include organ fluid (OF), amniotic fluid (AmF), and carcass fluid (CF).
“^” indicates organ fluid from HKU03 and HKU07 which tested positive for antibodies cross-reactive with SARSr-CoVs by multiplex sVNT.
“***” indicates HKU66-OF sample which tested positive by spike protein ELISA (Wantai) and negative by nucleocapsid protein ELISA (Bio-Rad)
“**” indicates HKU75-OF sample which tested positive by spike protein ELISA (Wantai) and equivocal by nucleocapsid protein ELISA (Bio-Rad)
“*” indicates HKU74-CF-2 sample which tested approaching-borderline by spike protein ELISA (Wantai) and negative by nucleocapsid protein ELISA (Bio-Rad)

## Sheet: Table-S3
Inhibition %
		SARS-CoV-2	Alpha	Delta	Beta	Gamma	SARS-CoV-1	WIV-1	LYRa11	RsSHC014	Rs2018B	RaTG13	GX-P5L
	HKU01-OF	26.2608	44.7906	40.4907	79.9045	46.894	10.8157	23.1395	47.8093	18.9839	10.6713	88.6484	16.3778
	HKU03-OF ^	99.6405	99.4455	99.7211	99.88	99.7226	93.9603	98.8355	99.165	93.6957	92.1807	99.8118	95.2258
	HKU07-OF ^	98.2198	97.8569	97.8759	99.87	97.6012	83.3538	96.3137	98.5058	87.6733	80.5767	99.3926	75.7931
	HKU11-OF	-0.459746	3.67302	3.04963	10.5526	6.58453	6.45002	2.10534	19.7978	-2.21432	-0.66399	10.6202	-3.34332
	HKU16-OF	1.67652	5.43124	16.3873	6.32358	5.20017	-0.164123	3.9292	23.7706	3.62317	-0.907452	5.52609	-3.71013
	HKU22-OF	0.165923	1.21347	6.8676	2.63691	1.57746	1.21041	2.96908	21.7051	-2.96855	-5.82098	7.16424	-0.0756027
	HKU36-OF	-1.10961	0.952505	-1.1006	18.4933	5.76588	-0.644182	-6.80188	-0.0571303	-4.99502	-5.6945	6.31309	-3.55333
	HKU66-OF ***	8.13371	12.4609	21.6174	27.8462	22.5631	7.3568	10.1874	27.0666	10.2035	3.48753	17.7759	2.94291
	HKU75-OF **	5.92485	6.32503	14.4679	5.3463	3.94093	-0.902675	7.19519	27.884	-0.0996158	-0.86951	8.04106	-0.114804
	HKU74-AmF	-5.34066	-6.52401	0.628912	-5.90867	-3.38882	-3.77482	-10.6116	2.21929	-7.97495	-7.9331	-1.50984	-6.66984
	HKU12-CF	1.08196	3.05324	2.05583	15.494	6.36423	0.0533399	4.24925	19.6309	-4.78156	4.25586	10.1198	1.02484
	HKU19-CF	-0.286909	3.57189	3.45012	12.3547	5.70333	-2.28541	4.73124	23.6168	-1.94962	5.29295	4.95723	-1.31605
	HKU28-CF	0.853815	5.48669	14.4086	10.1752	6.20648	6.05203	10.2337	26.6491	5.02633	6.74108	3.45167	-2.34928
	HKU64-CF	4.78758	8.42249	12.5397	14.3718	8.74402	4.34925	8.79155	26.1569	2.80063	2.19749	12.1044	0.632823
	HKU74-CF-2 *	-0.238515	2.30624	4.66344	8.76553	2.45866	-4.82521	7.73116	24.109	1.77601	-1.65997	9.67921	1.16204
	Blank	0	0	0	0	0	0	0	0	0	0	0	0
